# Supplementary material for: Radiation-induced xerostomia and cariogenic dietary habits
Source: Support Care Cancer. 2024 Jan 9;32(2):92. doi: 10.1007/s00520-023-08298-x (PMC10776717; doi:10.1007/s00520-023-08298-x)
Supplement: Supplementary file 1 — Supplementary file1 (XLSX 16 KB) [file 520_2023_8298_MOESM1_ESM.xlsx]

## Sheet: ESM_1
		Overall	Low-XQ (XQ < 47.5)	High-XQ (XQ ≥ 47.5)	p value				Overall	Low-XQ (XQ < 47.5)	High-XQ (XQ ≥ 47.5)	p value
CFB							non-CFB
Total in a day	0	21 (36.8%)	13 (50.0%)	8 (25.8%)	0.039*		Total in a day	0	2 (3.5%)	1 (3.8%)	1 (3.2%)	1
	1	10 (17.5%)	6 (23.0%)	4 (12.9%)				1	1 (1.8%)	0 (0%)	1 (3.2%)
	2 or more	26 (45.7%)	7 (27.0%)	19 (61.3%)				2 or more	54 (94.7%)	25 (96.2%)	29 (93.5%)
Late night	0	56 (98.2%)	26 (100%)	30 (96.8%)	1		Late night	0	38 (66.7%)	17 (65.4%)	21 (67.7%)	1
	1	0 (0%)	0 (0%)	0 ( 0%)				1	12 (21.1%)	6 (23.1%)	6 (19.4%)
	2 or more	1 (1.8%)	0 (0%)	1 (3.2%)				2 or more	7 (12.3%)	3 (11.5%)	4 (12.9%)
At breakfast	0	46 (80.7%)	24 (92.3%)	22 (71.0%)	0.131		At breakfast	0	15 (26.3%)	8 (30.8%)	7 (22.6%)	0.373
	1	9 (15.8%)	2 (7.7%)	7 (22.6%)				1	14 (24.6%)	4 (15.4%)	10 (32.3%)
	2 or more	2 (3.5%)	0 (0%)	2 (6.5%)				2 or more	28 (49.1%)	14 (53.8%)	14 (45.2%)
After breakfast	0	42 (73.7%)	20 (77.0%)	22 (71.0%)	0.686		After breakfast	0	20 (35.1%)	11 (42.3%)	9 (29.0%)	0.554
	1	7 (12.3%)	2 (7.7%)	5 (16.1%)				1	13 (22.8%)	6 (23.1%)	7 (22.3%)
	2 or more	8 (14.0%)	4 (15.4%)	4 (12.9%)				2 or more	24 (42.1%)	9 (34.6%)	15 (48.4%)
At lunch	0	47 (82.5%)	22 (84.6%)	25 (80.6%)	1		At lunch	0	18 (31.6%)	8 (30.8%)	10 (32.3%)	0.567
	1	9 (15.8%)	4 (15.4%)	5 (16.1%)				1	19 (33.3%)	7 (26.9%)	12 (38.7%)
	2 or more	1 (1.8%)	0 (0%)	1 (3.2%)				2 or more	20 (35.1%)	11 (42.3%)	9 (29.0%)
After lunch	0	28 (49.1%)	17 (65.4%)	11 (35.5%)	0.024*		After lunch	0	12 (21.1%)	4 (15.4%)	8 (25.8%)	0.128
	1	16 (28.1%)	7 (26.9%）	9 (29.0%)				1	11 (19.3%)	8 (30.1%)	3 (9.7%)
	2 or more	13 (22.8%)	2 (7.7%)	11 (35.5%)				2 or more	34 (59.6%)	14 (53.8%)	20 (64.5%)
At dinner	0	52 (91.2%)	24 (92.3%)	28 (90.3%)	0.461		At dinner	0	19 (33.3%)	7 (26.9%)	12 (38.7%)	0.636
	1	4 (7.0%)	1 (3.8%)	3 (9.7%)				1	21 (36.8%)	10 (38.5%)	11 (35.5%)
	2 or more	1 (1.8%)	1 (3.8%)	0 (0%)				2 or more	17 (29.8%)	9 (34.6%)	8 (25.8%)
After dinner	0	47 (82.5%)	22 (44.6%)	25 (80.6%)	0.317		After dinner	0	18 (31.6%)	8 (30.1%)	10 (32.3%)	0.894
	1	7 (12.3%)	4 (15.4%)	3 (9.7%)				1	17 (29.8%)	7 (26.9%)	10 (32.3%)
	2 or more	3 (5.3%)	0 (0%)	3 (9.7%)				2 or more	22 (38.6%)	11 (42.3%)	11 (35.5%)
Table S1 (Online Resource 1)
Title: Radiation-induced Xerostomia and Cariogenic Dietary Habits
Short running title: Effects of Radiation on Dietary Habits
Authors: Miho Kawashima1), Takanori Kawabata2), Chikako Ando1), Megumi Sakuma1), Takashi Aoyama3), Hirofumi Ogawa4), Tomoya Yokota5), Yusuke Onozawa5),Takashi Mukaigawa6), Tetsuo Nishimura4), Keita Mori2), Takashi Yurikusa1)
Affiliations:
1 Division of Dentistry and Oral Surgery, Shizuoka Cancer Center, Nagaizumi-cho, Sunto-gun, Shizuoka, Japan
2 Clinical Research Center, Shizuoka Cancer Center, Nagaizumi-cho, Sunto-gun, Shizuoka, Japan
3 Dietary Department, Shizuoka Cancer Center, Nagaizumi-cho, Sunto-gun, Shizuoka, Japan
4 Radiation and Proton Therapy Center, Shizuoka Cancer Center, Nagaizumi-cho, Sunto-gun, Shizuoka, Japan
5 Division of Gastrointestinal Oncology, Shizuoka Cancer Center, Nagaizumi-cho, Sunto-gun, Shizuoka, Japan
6 Division of Head and Neck Surgery, Shizuoka Cancer Center, Nagaizumi-cho, Sunto-gun, Shizuoka, Japan
Corresponding author:
Takashi Yurikusa, DDS, PhD.
Division of Dentistry and Oral Surgery, Shizuoka Cancer Center, 1007 Shimonagakubo, Nagaizumi-cho, Sunto-gun, Shizuoka, Japan
Tel: +81 (0)55 989 5222
Fax: +81 (0)55 989 5634
E-mail: t.yurikusa@scchr.jp
